# Supplementary material for: Responses of the Necrotrophic Fungus Alternaria brassisicola to the Indolic Phytoalexin Brassinin
Source: Front Plant Sci. 2021 Jan 14;11:611643. doi: 10.3389/fpls.2020.611643 (PMC7860980; doi:10.3389/fpls.2020.611643)
Supplement: Supplementary Table 1 — List of primers used in quantitative PCR. [file Table_1.XLSX]

## Sheet: Feuil1
Name	Description	Sequence
Housekeeping genes
AB05812.1	similar to related to adenylate cyclase-associated protein	GAAGAAGCCACCGAAGAAG / GAGATGAGAATGGAGTGGTTG
AB07630.1	similar to prefoldin subunit 1	GCAGAAGAGACTCAAGGATG / CGAGGCTGTTCTTGCTATT
AB05847.1	actin	GGCAACATTGTCATGTCTGG / GAGCGAAGCAAGAATGGAAC
Other genes
AB05110.1	AbBipA	GCTGTCCAGGGTGGTGTTCT / AATGAGTTGGTCGGTAGC
AB02021.1	AbPdiA	CCATCGAAGAGTTCAAGACGG / CGAAGTAGGCGACGAGAACG
AB01954.1	AbHacA	CGACACAATATCCTGCCGTG / CGCCCGTAGAGAAGTTCCC
AB02924.1	AbEroA	GATTTCCGCAACCGATTCAG / TCCTACGCAATCCATGATGC
AB00101.1	peptide methionine sulfoxide	CCGCTCTGCCATCTTTTACC / ACGTCGCGCGCAATCT
AB01114.1	Glycoside hydrolase family 16	TCATGGAGCGGTGGTGATT / CCGCGAGCCCAAGCTATAG
AB01209.1	glutathione S-transferase	CCGCCGCAGAGTGCAT / GCTCAAACGCTCGCATTGT
AB01686.1	Lanosterol 14-alpha-demethylase / cytochrome P450 ERG11	GCAGCTGCTAGACGCTTAATTG / CGGCGCGGCGTTTA
AB01795.1	Zn-dependent hydrolase/oxidoreductase FMP30 / proposed to be involved in N-acylethanolamine metabolism	GCGGCCTATGCCCATCT / ATGTTGGCCGATTTGAGAAAA
AB01836.1	Long chain fatty acyl-CoA synthetase FAA4	AAGACCGGCTGCATCTGTTC/ TGCGGACGCCAACCAT
AB04481.1	Thioredoxin	GCGGATGTGAGGGCTTTG / CCAGCTCCGCAACAACCT
AB04898.1	FabD/lysophospholipase-like protein PLB1	AGGCGAAGACTCGTCAATTTG /GCGTAGGAGGTCCCTTGAAAA
AB05243.1	glutathione S-transferase like protein	GCGGGACCGTGCTACCTT / CCGGTGGGATGAATTGCTT
AB05285.1	inositolphosphorylceramide-B C-26 hydroxylase SCS7	GCTACCGAGCCCGTTCTGA / CAATATCCGCAGGGTTCGA
AB05715.1	cytochrome P450 ERG5	GCCGTCAACGCGAGTTTC / TGACATGCGCAACTTTTGC
