# Supplementary material for: Responses of the Necrotrophic Fungus Alternaria brassisicola to the Indolic Phytoalexin Brassinin
Source: Front Plant Sci. 2021 Jan 14;11:611643. doi: 10.3389/fpls.2020.611643 (PMC7860980; doi:10.3389/fpls.2020.611643)
Supplement: Supplementary Table 5 — Genes induced by brassinin treatment and predicted to be involved in mitochondrial functions. The indicated gene names correspond to homologous genes from the Saccharomyces cerevisiae genome except when indicated. [file Table_5.XLSX]

## Sheet: Feuil1
Sequence ID	Predicted protein	Brassinin 0.5 h		Brassinin 2 h		Brassinin 6 h
		Log2 Ratio	P-val	Log2 Ratio	P-val	Log2 Ratio	P-val
MITOCHONDRIA-NUCLEUS SIGNALLING PATHWAY
AB09836.1	Ppx/GppA phosphatase, Sensor of mitochondrial dysfunction	-0.09	0.481399	2.49	8.1438e-05	0.52	0.636801
RESPIRATION
AB01459.1	cytochrome c oxidase-assembly factor cox16	0.18	0.194149	0.85	0.00558484	-0.22	0.376287
AB02734.1	Twin Cx(9)C protein involved in cytochrome c oxidase assembly or stability; localizes to the mitochondrial intermembrane space via the Mia40p-Erv1p system; interacts genetically with CYC1 and with cytochrome c oxidase assembly factors	0.13	0.34066	1.1	0.00139112	0.08	0.747045
AB06506.1	mitochondrial hypoxia responsive domain containing protein	0.82	0.0108158	0.77	0.00674205	-0.09	0.772554
AB05860.1	mitochondrial hypoxia responsive domain containing protein	1.65	9.61474e-05	1.43	0.000328199	0.66	0.427918
AB00443.1	NADH-ubiquinone oxidoreductase 64 kDa subunit	0.72	0.00671477	0.44	0.24202	0.65	0.0239398
AB09368.1	pyridine nucleotide-disulphide oxidoreductase/Mitochondrial external NADH dehydrogenase	1.08	0.000572849	0.65	0.0202202	0.21	0.419016
AB07834.1	4-cresol dehydrogenase/D-lactate dehydrogenase	0.12	0.496191	1.53	0.000484882	-0.61	0.331101
AB08854.1	FAD binding domain containing protein/D-lactate dehydrogenase	1.27	0.00149025	1.45	0.0102784	0.2	0.631158
AB01457.1	Cytochrome b2 (L-lactate cytochrome-c oxidoreductase)	0.25	0.255764	1	0.00401606	0.15	0.444834
AB08205.1	Cytochrome b2 (L-lactate cytochrome-c oxidoreductase)	1.44	0.000233133	1.07	0.00135997	0.32	0.506229
AB08796.1	mitochondrial protein COQ8	1.13	0.00226474	0.55	0.0226654	0.17	0.590632
AB06948.1	Mitochondrial alcohol dehydrogenase isozyme III	0.99	0.16514	1.53	0.00331229	0.14	0.868763
AB05047.1	E1 beta subunit of the pyruvate dehydrogenase	0.4	0.0478657	1.11	0.00799943	-0.19	0.48643
AB03470.1	FAD monooxygenase involved in ubiquinone (Coenzyme Q) biosynthesis	0.14	0.572036	1.05	0.000691768	0.13	0.451038
AB08664.1	dihydrofolate reductase	0.31	0.0304918	1.15	0.00480334	-0.4	0.391152
AB09108.1	peptidyl-tRNA hydrolase 2	0.54	0.0109261	0.95	0.00494175	0.1	0.858838
AB03570.1	putative ATPase mitochondrial protein	0.42	0.0441524	1.1	0.00943759	0.27	0.2906
AB02239.1	dihydrolipoamide succinyltransferase	0.52	0.00694532	0.79	0.0051759	0.11	0.713455
LIPID BIOSYNTHESIS
AB10572.1	Oxidoreductase FAD/NAD(P)-binding protein	0.67	0.02174	1.35	0.00033206	0.47	0.137663
AB03054.1	NADH-cytochrome b5 reductase 3	1.27	0.00478826	2.13	0.000194728	0.4	0.567883
AB06495.1	short-chain specific acyl-CoA dehydrogenase	1.21	0.00108912	2.42	0.000258479	0.38	0.636838
AB05242.1	Mitochondrial beta-keto-acyl synthase	2.21	0.00429555	3.16	0.00643735	0.38	0.809298
AB06284.1	Mitochondrial beta-keto-acyl synthase	0.86	0.0046457	-0.04	0.881572	0.5	0.169071
AB05609.1	Mitochondrial cardiolipin-specific phospholipase	1.86	1.67446e-05	0.32	0.154712	0.87	0.0860062
AB01795.1	Mitochondrial inner membrane protein with a role in maintaining mitochondrial morphology and normal cardiolipin levels	2.16	0.000143817	1.96	0.00271954	0.49	0.498478
AB05644.1	similar to carnitine O-acetyltransferase	0.08	0.576804	0.74	0.00428602	0.36	0.128268
AB06824.1	Lipid-binding protein containing three calcium and lipid binding domains	1.32	0.000370847	-0.03	0.855714	0.18	0.427521
AB01833.1	putative delta-9 desaturase protein A	-0.54	0.297413	0.07	0.727163	1.2	0.00133798
AB00317.1	Lipid-binding protein	0.7	0.00116826	0.24	0.284516	0.35	0.198291
RESPONSE TO OXIDATIVE STRESS
AB04481.1	Mitochondrial thioredoxin	0.83	0.0086859	1.09	0.0121055	0.22	0.720534
AB04685.1	Mitochondrial manganese superoxide dismutase	0.25	0.20884	0.92	0.00754016	0.34	0.0930006
AB00346.1	salicylaldehyde dehydrogenase	1.44	0.000596235	1.74	0.0151149	0.51	0.646227
AB08855.1	D-Arabinono-1,4-lactone oxidase	1.39	0.000104429	1.19	0.0228168	0.41	0.619613
PROTEIN PROCESSING
AB08655.1	Peptidase M48	0.58	0.0891607	0.85	0.00624986	0.48	0.392361
AB02346.1	Zinc metalloendopeptidase	0.55	0.00423268	-0.3	0.3775	-0.43	0.027629
AB02413.1	ATP-dependent Lon protease	1.29	0.00222524	0.67	0.0266331	0.25	0.563995
AB00900.1	ATP-dependent Lon protease	0.66	0.0223826	0.96	0.00136149	0.25	0.246746
AB03784.1	mitochondrial inner membrane AAA protease Yta12	0.56	0.046729	0.84	0.00235686	0.29	0.364623
AB06370.1	ankyrin repeat and zinc finger domain containing protein 1 VMS1	0.79	0.000676014	-0.48	0.202973	0.27	0.139691
AB02827.1	NPL4 family protein	0.91	0.00774712	0.45	0.0904479	0.1	0.668211
AB06846.1	proteasome subunit alpha type-6	0.18	0.402864	0.8	0.00382657	0.13	0.569399
AB02758.1	protein mitochondrial targeting protein MAS1	1.15	0.000810011	-0.1	0.662075	-0.22	0.512601
AB01667.1	hsp70-like protein	-0.01	0.959891	-0.24	0.25974	1.02	0.0014605
AB02934.1	alanyl-tRNA synthetase ALA1	0.8	0.00176834	0.23	0.25963	-0.37	0.0979479
TRANSPORTERS
AB01405.1	ABC transporter	1.89	0.00098244	1.81	0.00131032	0.51	0.637219
AB06353.1	Mitochondrial substrate/solute carrier	1.76	8.14106e-05	0.78	0.0596097	0.52	0.459644
AB07332.1	mitochondrial carrier protein LEU5	0.96	0.00268556	0.34	0.121843	-0.13	0.725966
AB05296.1	MFS allantoate transporter	1.31	0.00125533	1.32	0.00058574	-0.02	0.980088
AB06751.1	K(+)/H(+) antiporter 1	0.1	0.477159	1.24	0.00572975	-0.16	0.687022
OTHERS
AB06106.1	zinc finger protein 364	0.81	0.00117986	0.37	0.259367	0.3	0.284931
AB09698.1	DEAD-domain-containing protein	1.43	0.0229399	0.88	0.00275919	0.12	0.839871
AB01379.1	cysteine desulfurase	0.13	0.593652	0.83	0.0023923	0.15	0.502984
AB02248.1	NADPH oxidase B	0.66	0.00327162	0.86	0.00263468	0.44	0.147364
AB05423.1	alpha/beta-Hydrolase	1.45	6.65159e-05	1.5	0.00620141	0.93	0.0852437
AB10008.1	Protein integral to the mitochondrial membrane	1.52	8.38133e-05	-0.42	0.114545	0.29	0.399606
AB01396.1	alpha/beta-hydrolase	0.97	0.00155361	1.5	0.00364933	-0.03	0.874681
AB09988.1	proline oxidase	-0.21	0.504338	1.7	0.000642669	-1.11	0.32863
AB08454.1	S-adenosyl-L-methionine-dependent methyltransferase	-0.08	0.470089	0.68	0.00598064	0.13	0.385911
AB04624.1	Ras GTPase	1.04	0.00845874	1.1	0.000774492	0.08	0.860669
AB00711.1	Component of the eisosome	2.18	6.19644e-05	0.33	0.272674	0.52	0.538641
AB08863.1	meiotic expression up-regulated protein 14	0.88	0.00120211	0.59	0.0554061	0.56	0.0924117
AB02446.1	pterin-4-alpha-carbinolamine dehydratase family protein	0.47	0.0467716	1.17	0.000515782	-0.01	0.976077
AB02609.1	Stress-responsive protein ISH1	1.16	0.00131445	-0.51	0.0419114	0.3	0.192814
AB02903.1	mitochondrial integral membrane protein	1.44	0.00108595	0.32	0.153885	0.38	0.261906
AB05983.1	sucrose cleavage family protein	1.02	0.000396521	0.79	0.00942286	0.19	0.514104
AB06108.1	Tetratricopeptide-like helical	0.47	0.0430849	0.67	0.00704343	0.3	0.328002
AB06529.1	Protein of unknown function	1.05	0.00652689	0.54	0.0251621	0.91	0.0714293
AB07846.1	Protein of unknown function	0.35	0.0534332	0.78	0.00844159	-0.02	0.936828
AB08638.1	Protein of unknown function	0.11	0.602805	1.03	0.00224879	0.11	0.673253
AB08921.1	putative opsin-like protein	1.92	4.76043e-05	0.64	0.0171232	0.69	0.223359
AB10584.1	opsin	1.2	0.00342918	-0.02	0.919253	0.89	0.0419638
